# Supplementary material for: Hair Growth Activity of Three Plants of the Polynesian Cosmetopoeia and Their Regulatory Effect on Dermal Papilla Cells
Source: Molecules. 2020 Sep 23;25(19):4360. doi: 10.3390/molecules25194360 (PMC7582280; doi:10.3390/molecules25194360)
Supplement: Supplementary file 1 [file molecules-25-04360-s001.zip]

Archive with 3 entries (3 files):
- Supplementary material 1 Detailed MS2 data.xlsx
- Supplementary_material 2_HFDPC proliferation values-SEM-p-values.xlsx
- Supplementary_material 3_RT-qPCR Gene expression comparison.xlsx
