# Supplementary material for: Hair Growth Activity of Three Plants of the Polynesian Cosmetopoeia and Their Regulatory Effect on Dermal Papilla Cells
Source: Molecules. 2020 Sep 23;25(19):4360. doi: 10.3390/molecules25194360 (PMC7582280; doi:10.3390/molecules25194360)
Supplement: Supplementary file 1 [file molecules-25-04360-s001.zip › Supplementary material 1 Detailed MS2 data.xlsx]

## Sheet: Sheet1
							Precursor intensity in 40 eV neg mode chromatogram
Spectra of origin	Retention time in sec ±	[M-H]-	Fragments (Intensity %)	Formula (Error in ppm)	Possible identification	Presence	BPLA	CEAE	CEWE	CWE	FEAE
CEWE	180	153.019	108.0216 (100), 109.0291 (25.7), 65.0036 (25.3), 91.0188 (17.7), 80.026 (4), 110.0324 (3.3), 81.0341 (3.2), 65.0395 (2.8), 96.9604 (2.6), 63.0242 (2.1)	C7H6O4 (0.5)	dihydroxybenzoic acid	CEWE, BPLA(adduct)
CEWE	51.79	173.046	93.0344(100), 65.0398 (29.7), 71.0139 (11.3), 94.0378 (7.3), 108.0218 (6.1), 78.9588 (5.7), 55.0192 (4.8), 67.0191 (4.6), 15.0239 (4.3), 73.0293 (3.6)	C7H10O5 (0.1)	shikimic acid	CEAE,CEWE
FEAE	448.8	163.04	93.035 (100), 119.050 (59.4), 117.035(23.6), 65.04 (19.1), 91.055 (16.4), 94.038 (11.3), 120.054 (6.9), 89.039 (6.6), 118.038 (4.1), 104.027 (2)	C9H8O3 (-0.7)	2-coumaric acid	BEAE, CEAE, FEAE
BPLA	572.4	301.035	65.0034 (100), 121.0295 (77.5), 107.0137 (62.5), 151.0037 (58.8), 63.0241 (56.5), 83.0137 (52.4), 93.0346 (45), 109.029 (12.9), 149.0239 (11.8), 139.0402 (10.3)	C15H10O7 (-1.2)	quercetin	ALL
BEAE	662.9	359.077	286.012 (100), 258.0172 (32.3), 314.007 (25.8), 202.027 (20.3), 230.022 (15.8), 287.015 (14.3), 329.0298 (8.6), 297.0033 (6.3), 301.0345 (5.1), 283.0252 (4.6)	C18H16O8 (0.3)	trihydroxy-trimethoxyflavone	BEAE
FEFE	346.6	375.13	59.0141 (100), 69.0348 (70.1), 95.0505 (40.3), 113.0245 (29.9), 71.0139 (29.8), 107.0503 (20.1), 89.0243 (17.1), 151.0764 (13.8), 85.0297 (11.4), 101.0247 (7.1)	C16H24O10 (-1.6)	loganic acid	FEAE, FEFE
CEAE	503.2	433.114	268.037 (100), 151.004 (52.2), 271.063 (50.9), 44.999 (35.4), 269.042 (35.1), 119.050 (33.9), 257.009 (22.5), 177.020 (8.1), 270.049 (6.8), 107.014 (6.4)	C21H22O10 (0.1)	prunin (naringenin 7-O-glucoside)	CEAE, CEWE
BEAE	487.2	447.093	285.0402 (100), 286.0431 (16.5), 284.0321 (11.8), 135.0451 (8.2), 133.0298 (6.4), 257.0453 (3.4), 287.0454 (2.8), 151.004 (2.6), 255.0297 (2.3), 123.0078 (1.9)	C21H20O11 (-0.2)	luteolin-4'O-glucoside	BEAE	10^5
CEWE	496.1	447.093	300.028 (100), 271.025 (46.8), 301.034 (41.1), 255.030 (23.3), 151.004 (10), 272.030 (8.4), 243.030 (7.4), 302.038 (5.4), 178.999 (5.2), 245.046 (3.3)	C21H20O11 (-0.4)	quercitrin (quercetin-3-rhamnoside)	ALL	3.6x10^5	6.7x10^5	8.5x10^5	10^6	9x10^4
CEWE	474.4	447.094	285.039 (100), 284.032 (93.1), 286.042 (12.8), 167.035 (5), 273.004 (4.5), 153.012 (3.8), 174.956 (3.4), 44.999 (3.1), 108.022 (2.6) and 93.034(2.5).	C21H20O11 (-1.3)	kaempferol-7-glucoside	BEAE, CEAE, CEWE, CWE		6.3X10^4	9.5x10^4	3x10^4
CEWE	511.5	461.109	283.024 (100), 255.029 (25.9), 298.047 (25.5), 446.085 (21.8), 284.029 (20.5), 297.039 (10.5), 299.053 (7), 256.034 (6.9), 44.999 (5.9), 461.105 (5.5)	C22H22O11 (-0.2)	scutellarein-7-glucuronide	CEAE, CEWE
BEAE	539.9	463.124	301.072 (100.0), 286.048 (74.9), 283.061 (66.9), 268.038 (34.8), 149.996 (34.0), 300.064 (29.4), 285.040 (25.5), 135.045 (23.8), 151.004 (16.7), 302.074 (15.6)	C22H24O11 (1.1)	viscumiside A	BEAE
BEAE	468.7	477.067	301.0348 (100), 151.0035 (29.5), 302.0373 (16.3), 178.9979 (15.9), 283.024 (9.8), 273.0393 (9.2), 255.0293 (7.8), 245.0453 (7.5), 121.0293 (5.1), 163.0029 (5), 44.9992 (0.7)	C17H18O13 (0.3)	quercetin-3-O-glucuronide	BEAE
CEWE	597.3	489.141	327.088 (100), 256.038 (46.8), 257.045 (30.3), 328.091 (17.6), 255.030 (13.1), 309.076 (5.6), 489.139 (4.6), 329.093 (3.6), 450.081 (3.4), 288.028 (2.8)	C24H26O11 (-2.4)	trimethylisoorientin (trimethyl-luteolin-6-glucoside)	CEAE, CEWE, CWE
CEWE	522.78	511.055	285.0404 (100), 286.0437 (13.6), 229.0507 (12.2), 257.0456 (10.3), 225.0073 (4.4), 287.0462 (2.1), 79.9574 (2), 241.0509 (1.9), 230.0539 (1.7) 213.0555 (1.6)	C21H20O13S (-1.4)	kaempferol-C6H10O7S	CEWE, CWE
CEWE	495	527.05	301.035 (100), 302.039 (15.1), 300.027 (10.3), 151.004(7.6), 178.998 (6.6), 225.006(4.8), 273.040 (3.6), 283.024(2.9), 303.040(2.8), 301.054 (2.8)	C21H20O14S (-1.1)	quercetin-C6H10O7S	CEWE, CWE
CEAE	387.6	577.134	289.072 (100.0), 407.078 (78.6), 125.024 (72.1), 245.082 (46.7), 161.025 (21.1), 339.087 (16.7), 137.024 (16.2), 408.081 (16.1), 290.075 (14.8) 205.051 (8.8)	C30H26O12(1.9)	procyanidin B2	CEAE, CEWE, CWE		4.6x10^4	2.7x10^5	3x10^4
CWE	467.1	579.136	285.04 (100), 579.136 (59.2), 284.033 (38.6), 286.044 (16.3), 580.139 (13.5), 447.092 (11.4), 581.141 (3.6), 327.051 (3.2), 448.098 (2.5), 285.060 (2.3)	C26H28O15 (-0.8)	kaempferol-3-hexoside-pentoside	CEAE, CEWE, CWE
		Table S1: General MS2 data obtained for peaks detailed in main manuscript at 40 eV in negative ionization mode HPLC-ESI-MS/MS (qQTOF)
