# Supplementary material for: Hair Growth Activity of Three Plants of the Polynesian Cosmetopoeia and Their Regulatory Effect on Dermal Papilla Cells
Source: Molecules. 2020 Sep 23;25(19):4360. doi: 10.3390/molecules25194360 (PMC7582280; doi:10.3390/molecules25194360)
Supplement: Supplementary file 1 [file molecules-25-04360-s001.zip › Supplementary_material 2_HFDPC proliferation values-SEM-p-values.xlsx]

## Sheet: Sheet1
	24hr treatment							48hr treatment
Concentration (μg/mL ) Samples	50	25	12.5	6.25	3.125	1.5625	0.1	50	25	12.5	6.25	3.125	1.5625	0.1
CEAE	0.851796	1.29125	1.32131	1.26897	1.20336	1.06771	0.979512	0.814645	0.928601	1.01828	1.05683	1.14291	1.01157	0.987878
SEM	0.0295526	0.0344943	0.0736645	0.0291137	0.0573817	0.0674308	0.0893181	0.0311315	0.0262823	0.0550514	0.0367022	0.0409881	0.0501657	0.0575684
p-value	0.230371	0.0102075	0.00194187	0.000440544	0.0348759	0.303931	0.823386	0.0160627	0.339738	0.767058	0.294353	0.0380278	0.739395	0.757175
F3C mean	0.758948	0.996207	1.12441	1.2301	1.09955	1.05003	1.00512	0.24317	0.425555	0.644309	0.898786	0.939405	1.00871	0.988361
SEM	0.0612005	0.0463781	0.0670469	0.0305572	0.0375612	0.0627551	0.0246471	0.019175	0.0213863	0.03878	0.0455713	0.0445839	0.0254944	0.0152889
p-value	0.00390088	0.961295	0.0498088	0.00134475	0.233187	0.488992	0.963276	6.0013e-09	1.00855e-07	8.36687e-05	0.121025	0.209632	0.774838	0.683586
F4C	0.886904	1.22122	1.2384	1.23491	1.17551	1.07037	0.969562	0.838787	1.02149	1.03845	1.0617	1.17659	0.950915	0.946397
SEM	0.055093	0.0533385	0.0734374	0.0804016	0.0442112	0.0360377	0.0257117	0.0284927	0.0230755	0.0446624	0.0363704	0.0491567	0.0523414	0.0458424
p-value	0.0904609	0.00480422	0.003635	0.0242415	0.0668661	0.368545	0.779813	0.0138234	0.403875	0.495623	0.281793	0.0344425	0.14015	0.15976
F5C	1.11973	1.25389	1.15258	1.0768	1.002	0.917866	0.930196	0.938118	0.993501	0.898621	0.910538	1.05634	0.92176	0.975559
SEM	0.045256	0.0348134	0.0288581	0.0645145	0.0136212	0.0408357	0.0638292	0.02453	0.0200762	0.0469338	0.0353167	0.0449407	0.0434388	0.0498541
p-value	0.214912	0.00344779	0.0136652	0.331502	0.967777	0.220591	0.511988	0.308771	0.922672	0.139324	0.0987463	0.308567	0.01747	0.464058
CEWE	1.50101	1.22515	1.19079	1.02165	0.971605	0.946318	1.0278	1.03594	0.969394	0.931359	0.953209	1.05687	1.00876	1.0202
SEM	0.0340404	0.0370676	0.0454284	0.00984753	0.0328554	0.0498232	0.0604759	0.0323534	0.0302001	0.0490698	0.0362111	0.0389479	0.0467892	0.0461003
p-value	0.00297558	0.0408494	0.112785	0.661839	0.62278	0.410727	0.558015	0.529158	0.660302	0.268424	0.372748	0.321148	0.80987	0.595894
BEAE	1.29157	1.10122	1.05533	1.03208	0.975258	0.965419	0.986081	0.961957	0.944027	0.911327	0.944926	1.04917	1.03489	1.06055
SEM	0.0528725	0.0309451	0.0643385	0.057885	0.0441309	0.0528701	0.0466996	0.0212382	0.0364907	0.0468621	0.0303921	0.0198643	0.0268824	0.0356803
p-value	0.01566	0.296277	0.56744	0.669611	0.740256	0.555344	0.825383	0.450853	0.338288	0.106407	0.253598	0.359981	0.437629	0.0634075
F3B	1.08822	1.0668	1.1055	1.13941	0.967248	1.00751	0.972376	1.03745	0.957156	0.908009	0.955212	1.0833	0.937399	0.960127
SEM	0.0374829	0.0141622	0.0433016	0.0408124	0.0534797	0.0466286	0.0711786	0.0204689	0.0127514	0.0454309	0.0395844	0.0351581	0.0471576	0.0596091
p-value	0.36944	0.331179	0.148506	0.0349756	0.58794	0.892932	0.787402	0.606248	0.546168	0.130832	0.428315	0.12629	0.0192173	0.191835
F4B	1.06221	1.18792	1.0698	0.983617	1.03723	0.991504	1.00911	0.956155	0.989613	0.927809	0.957104	1.03581	0.976716	1.01766
SEM	0.0216726	0.0233131	0.0419736	0.0451612	0.0477194	0.0388383	0.0607436	0.0337131	0.0228669	0.0403743	0.0357073	0.0335117	0.0336702	0.0524086
p-value	0.487679	0.015872	0.287493	0.78437	0.533999	0.893896	0.918564	0.479207	0.860725	0.219482	0.408616	0.445401	0.466869	0.683341
FEAE	1.30758	1.21097	1.25293	0.964079	0.925981	0.996147	0.967895	0.995551	1.03801	0.988987	1.02049	1.17065	1.04187	1.02199
SEM	0.0487444	0.0359493	0.0623002	0.0367624	0.0710642	0.0312101	0.086286	0.0411597	0.0245086	0.0501789	0.0451815	0.044586	0.032993	0.0380684
p-value	0.0480385	0.0345838	0.0894228	0.552403	0.327302	0.950346	0.592484	0.930826	0.515185	0.864593	0.739632	0.0118719	0.212542	0.625288
F0F	1.43209	1.25294	1.20419	1.00045	0.979088	1.01469	1.0206	1.1793	1.16726	1.05908	1.07445	0.962969	0.929819	0.977932
SEM	0.0631899	0.0311498	0.0338571	0.0326525	0.0476413	0.0611512	0.062793	0.0271091	0.0393488	0.0318059	0.0180832	0.0486924	0.0240017	0.0370594
p-value	0.0061604	0.0355738	0.111503	0.993671	0.662986	0.799679	0.777182	0.0132059	0.00182451	0.299394	0.0863927	0.485119	0.423722	0.553579
F1F	1.16841	1.2658	1.25684	1.08072	1.06406	1.11573	0.968936	0.665022	1.14403	1.14858	1.13551	1.02445	1.01474	0.991803
SEM	0.0638556	0.0342909	0.0400681	0.0408682	0.0565407	0.0247463	0.0334969	0.018677	0.030747	0.0287644	0.0445416	0.0580447	0.026714	0.0236078
p-value	0.0649552	0.0122695	0.0495927	0.22589	0.250999	0.100151	0.673666	4.68535e-05	0.00601481	0.0503794	0.037362	0.630306	0.857567	0.790224
F2F	1.34113	1.25917	1.36754	1.17625	1.09741	1.13714	0.967675	1.07953	1.15729	1.25075	1.20099	1.08536	1.05782	0.975343
SEM	0.0303953	0.024844	0.0583166	0.0500293	0.0308766	0.0307992	0.103229	0.0402432	0.0476375	0.0438151	0.0375	0.015402	0.025363	0.0223022
p-value	0.0537371	0.0318628	0.00663769	0.0378368	0.189644	0.0412022	0.472096	0.13263	0.00453683	1.02776e-06	0.00280831	0.127182	0.527196	0.610038
F3F	1.38095	1.24369	1.29714	1.09092	1.07784	1.11087	1.02932	1.24194	1.15921	1.12433	0.99723	0.976185	1.00991	0.979292
SEM	0.0563404	0.0401314	0.0231886	0.00860749	0.0231435	0.0396199	0.0544677	0.0148104	0.0356103	0.0271368	0.0368174	0.0563003	0.0478423	0.0410609
p-value	0.00739163	0.0240625	0.0311994	0.133753	0.0890689	0.136448	0.660272	0.00308934	0.0187655	0.0804547	0.957685	0.632707	0.906287	0.473631
Minoxidil			0.998082			1.13548	1.02777			0.895994			0.960432	0.983109
SEM			0.0303112			0.0121623	0.0364178			0.0665044			0.0697441	0.0428969
p-value			0.972073			0.0549551	0.808249			0.0345624			0.713082	0.799652
Table S2: Compilation of statistical values after treatment of dermal papilla cells during 24h and 48h with our extracts by MTT assay. Statistical significance measured with Student t test and Welch's t test
