# Supplementary material for: Hair Growth Activity of Three Plants of the Polynesian Cosmetopoeia and Their Regulatory Effect on Dermal Papilla Cells
Source: Molecules. 2020 Sep 23;25(19):4360. doi: 10.3390/molecules25194360 (PMC7582280; doi:10.3390/molecules25194360)
Supplement: Supplementary file 1 [file molecules-25-04360-s001.zip › Supplementary_material 3_RT-qPCR Gene expression comparison.xlsx]

## Sheet: Sheet1
Relative expression compared to control (Ctl) without substance, solvent or reagent added
Gene/Treatment	Ctl m(n)[SEM]	DMSO m(n)[SEM]	p-value	F4C m(n)[SEM]	p-value	F5C	p-value	F4B	p-value	CEAE	p-value	BEAE	p-value	FEAE	p-value	CEWE	p-value	F0F	p-value	F1F	p-value	F3F	p-value	Minox	p-value
CCND1	1 (28) [0.02]	0.88 (9) [0.11]	0.1	1.02 (9) [0.09]	0.76	0.62 (9) [0.06]	<0.0001	0.79 (9) [0.03]	<0.0001	1.20 (9) [0.14]	0.03	0.96 ( 9) [0.11]	0.59	0.72 (9) [0.10]	0.0002	0.56 (9) [0.06]	<0.0001	1.32 (9) [0.05]	<0.0001	1.46 (9) [0.16]	<0.0001	0.95 (9) [0.05]	0.37	1.19 (9) [0.13]	0.03
DKK1	1 (23) [0.04]	0.66 (12) [0.12]	0.003	1.07 (15) [0.14]	0.58	0.33 (12) [0.04]	<0.0001	0.76 (12) [0.13]	0.04	1.66 (12) [0.58]	0.13	0.81 (12) [0.10]	0.03	1.06 (12) [0.16]	0.61	0.73 (15) [0.07]	0.0007	1.03 (9) [0.14]	0.76	1.17 (9) [0.07]	0.04	1.22 (9) [0.09]	0.012	1.19 (9) [0.07]	0.02
LEF1	1.03 (32) [0.11]	0.89 (12) [0.11]	0.09	1.06 (12) [ 0.10]	0.64	1.63 (12) [0.53]	0.07	0.90 (12) [0.11]	0.12	1.53 (12) [0.33]	0.02	1.19 (12) [0.09]	0.02	0.97 (12) [0.09]	0.42	1.50 (12) [0.44]	0.09	1.15 (9) [0.13]	0.17	1.20 (9) [0.24]	0.19	0.78 (9) [0.09]	0.0006	0.90 (9) [0.18]	0.24
PPARd	1 (28) [0.03]	0.96 (9) [0.03]	0.57	1.40 (9) [0.15]	0.0005	1.21 (6) [0.12]	0.02	0.93 (9) [0.06]	0.29	0.92 (9) [0.08]	0.31	0.74 (9) [0.06]	0.0008	0.81 (9) [0.11]	0.03	0.97 (9) [0.10]	0.76	0.79 (9) [0.08}	0.01	0.91 (9) [0.05]	0.24	0.70 (9) [0.06]	0.0001	0.57 (9) [0.07]	<0.0001
RSPO2	1.01 (21) [0.05]	0.55 (6) [0.09]	0.0002	0.47 (6) [0.10]	<0.0001	0.39 (6) [0.11]	<0.0001	0.65 (6) [0.14]	0.006	0.36 (6) [0.08]	<0.0001	0.58 (6) [0.11]	0.0008	0.55 (6) [0.10]	0.0003	0.30 (6) [0.08]	<0.0001	0.48 (9) [0.08]	<0.0001	0.51 (8) [0.08]	<0.0001	0.32 (9) [0.06]	<0.0001	0.61 (9) [0.10]	0.0004
TGFB1	1 (29) [0.02]	1.06 (9) [0.05]	0.14	1 (9) [0.08]	0.99	1.03 (9) [0.06]	0.39	0.81 (9) [0.05]	<0.0001	0.96 (9) [0.06]	0.44	0.97 (9) [0.06]	0.52	0.85 (9) [0.07]	0.004	1.38 (9) [0.14]	<0.0001	0.98 (9) [0.12]	0.8	1.20 (9) [0.14]	0.02	1.05 (9) [0.06]	0.28	0.91 (9) [0.12]	0.21
Wnt5a	1 (332) [0.03]	0.84 (12) [0.06]	0.005	1.61 (12) [0.13]	<0.0001	1.73 (12) [0.24]	<0.0001	1.14 (11) [0.08]	0.04	2.74 (12) [0.43]	<0.0001	1.13 (12) [0.07]	0.03	0.85 (12) [0.04]	0.004	3.64 (12) [0.98]	<0.0001	1.22 (9) [ 0.28]	0.16	0.83 (9) [0.10]	0.02	0.89 (9) [0.14]	0.21	0.95 (9) [0.05]	0.42
Relative expression compared to control solvent (DMSO)
Gene/Treatment	DMSO m(n)[SEM]	F4C m(n)[SEM]	p-value	F5C	p-value	F4B	p-value	CEAE	p-value	BEAE	p-value	FEAE	p-value	CEWE	p-value	F0F	p-value	F1F	p-value	F3F	p-value	Minox	p-value
DKK1	1(12)[0.19]	1.62(15)[0.21]	0.042	0.50(12)[0.06]	0.024	1.16(12)[0.20]	0.58	2.52(12)[0.89]	0.11	1.23(12)[0.15]	0.36	1.62(12)[0.24]	0.058	1.11(15)[0.10]	0.61	1.57(9)[0.22]	0.067	1.78(9)[0.11]	0.005	1.87(9)[0.14]	0.003	1.81(9)[0.10]	0.004
RSPO2	1(6)[0.17]	0.87(6)[0.19]	0.61	0.71(6)[0.20]	0.3	1.20(6)[0.26]	0.54	0.65(6)[0.14]	0.14	1.07(6)[0.21]	0.8	1.0(6)[0.19]	1	0.55(6)[0.16]	0.079	0.89(9)[0.16]	0.64	0.94(8)[0.16]	0.8	0.65(8)[0.09]	0.077	1.12(9)[0.18]	0.65
Wnt5a	1(12)[0.07]	1.93(12)[0.16]	<0.0001	2.07(12)[0.30]	0.002	1.36(11)[0.11]	0.008	3.27(12)[0.54]	0.0002	1.35(12)[0.09]	0.004	1.01(12)[0.06]	0.9	4.35(120[1.25]	0.009	1.45(9)[0.34]	0.15	0.99(9)[0.12]	0.96	1.06(9)[0.15]	0.7	1.14(9)[0.07]	0.17
Table S3: Compilation of statistical details of gene expression levels compared to control or control solvent with m = mean, n = number of replicates, SEM = standard error of the mean and the p-value
